# Supplementary material for: Genome-scale data reveal the role of hybridization in lichen-forming fungi
Source: Sci Rep. 2020 Jan 30;10:1497. doi: 10.1038/s41598-020-58279-x (PMC6992703; doi:10.1038/s41598-020-58279-x)
Supplement: Supplementary file 1 — Supporting Information. [file 41598_2020_58279_MOESM1_ESM.xlsx]

## Sheet: specimen_list
Genome-scale data reveal the role of hybridization in lichen-forming fungi
Supplementary Information
Rachel Keuler1, Alexis Garretson1, Theresa Saunders1, Robert Erickson1, Nathan St. Andre1, Felix Grewe2, Hayden Smith1, H. Thorsten Lumbsch2, Jen-Pan Huang3, Larry L. St. Clair1,4, Steven D. Leavitt1,4, *
1Department of Biology, Brigham Young University, 4102 Life Science Building, Provo, UT 84602, U.S.A.; 2Grainger Bioinformatics Center, Science & Education, The Field Museum, 1400 S. Lake Shore Drive, Chicago, IL 60605, U.S.A.; 3Biodiversity Research Center, Academia Sinica, 128 Academia Rd, Section 2, Nankang District, Taipei 11529, Taiwan; 4M. L. Bean Life Science Museum, Brigham Young Universi…
Table S1: Summary of specimens included in study, including taxon, clade, DNA code, locality, GPS coordinates, number of filtered reads, and voucher ID.
TAXON	clade	DNA_CODE	LOCALITY	LAT.	LON.	# of filtered reads		Voucher
R. 'saxicolous haydenii'	haydenii	715A	MT, Deerlodge Co., Deerlodge National Forest, Fourmile Basin	46.0947	-113.232	Sanger sequence	NA	Leavitt 715A (BRY-C)
R. 'saxicolous haydenii'	haydenii	715B	MT, Deerlodge Co., Deerlodge National Forest, Fourmile Basin	46.0947	-113.232	Sanger sequence	NA	Leavitt 715B (BRY-C)
R. 'saxicolous haydenii'	haydenii	715C	MT, Deerlodge Co., Deerlodge National Forest, Fourmile Basin	46.0947	-113.232	Sanger sequence	NA	Leavitt 715C (BRY-C)
R. 'saxicolous haydenii'	haydenii	715D	MT, Deerlodge Co., Deerlodge National Forest, Fourmile Basin	46.0947	-113.232	Sanger sequence	NA	Leavitt 715D (BRY-C)
R. 'saxicolous haydenii'	haydenii	715E	MT, Deerlodge Co., Deerlodge National Forest, Fourmile Basin	46.0947	-113.232	Sanger sequence	NA	Leavitt 715E (BRY-C)
R. 'saxicolous haydenii'	haydenii	715f	MT, Deerlodge Co., Deerlodge National Forest, Fourmile Basin	46.0947	-113.232	4364432	(2x125)	Leavitt 715f (BRY-C)
R. 'saxicolous haydenii'	haydenii	715G	MT, Deerlodge Co., Deerlodge National Forest, Fourmile Basin	46.0947	-113.232	Sanger sequence	NA	Leavitt 715G (BRY-C)
R. 'saxicolous haydenii'	haydenii	715H	MT, Deerlodge Co., Deerlodge National Forest, Fourmile Basin	46.0947	-113.232	Sanger sequence	NA	Leavitt 715H (BRY-C)
R. 'saxicolous haydenii'	haydenii	715I	MT, Deerlodge Co., Deerlodge National Forest, Fourmile Basin	46.0947	-113.232	Sanger sequence	NA	Leavitt 715I (BRY-C)
R. aff. Idahoensis	haydenii	094f	ID, Lemhi Co., horse pasture behind Leadore US Forest Service office	44.6815°	-113.362	12278761	(2x125)	Leavitt 094f (BRY-C)
R. aff. Idahoensis	haydenii	103f	ID, Lemhi Co., horse pasture behind Leadore US Forest Service office	44.6815°	-113.362	3986563	(2x125)	Leavitt 103f (BRY-C)
R. haydenii spp. arbuscula 'I'	haydenii	18.1008	ID, Lemhi Co., west of Hwy 28, along Birch Creek, south of Birth Creek Campground	44.0872	-112.877	3480094	(2x125)	Leavitt 18.1008 (BRY-C)
R. haydenii spp. arbuscula 'I'	haydenii	18.1011	ID, Lemhi Co., south of Leadore and east of Hwy 28, near junction with County Road No. 18	44.568	-113.309	5067437	(2x125)	Leavitt 18.1011 (BRY-C)
R. haydenii spp. arbuscula 'I'	haydenii	18.1016	ID, Lemhi Co., viciniity of Nicholia, east of Hwy 28 along Nicholia Rd	44.3242	-113.015	4132651	(2x125)	Leavitt 18.1016 (BRY-C)
R. haydenii spp. arbuscula 'I'	haydenii	8935p	USA, Idaho, Lemhi Valley, vic. of Birch Creek Campgroup	44.16	-112.92	8549740	(2x100)	Leavitt 8935p (F)
R. haydenii spp. arbuscula 'II'	haydenii	18.1005	ID, Custer Co., at Gooseberry Creek Road, west side of Lost River Range, East side of Highway 193, south of Challis at Gooseberry Creek Road, approximately mile marker 146, on prominent rise	44.3165	-114.051	29801789	50 (SE)	Leavitt 18.1005 (BRY-C)
R. haydenii spp. arbuscula 'II'	haydenii	18.1009	ID, Lemhi Co., south of Leadore and east of Hwy 28, near junction with County Road No. 18	44.568	-113.309	3372516	(2x125)	Leavitt 18.1009 (BRY-C)
R. haydenii spp. arbuscula 'II'	haydenii	18.1014	ID, Lemhi Co., horse pasture behind Leadore US Forest Service office	44.6815°	-113.362	10747481	(2x125)	Leavitt 18.1014 (BRY-C)
R. haydenii spp. arbuscula 'II'	haydenii	18.1015	ID, Lemhi Co., viciniity of Nicholia, east of Hwy 28 along Nicholia Rd	44.3242	-113.015	3874711	(2x125)	Leavitt 18.1015 (BRY-C)
R. haydenii spp. arbuscula 'II'	haydenii	18.1017	ID, Lemhi Co., viciniity of Nicholia, east of Hwy 28 along Nicholia Rd	44.3242	-113.015	3555378	(2x125)	Leavitt 18.1017 (BRY-C)
R. haydenii spp. arbuscula 'II'	haydenii	8678	USA, Idaho, Lemhi Valley, vic. of Birch Creek Campgroup	44.16	-112.92	10226038	(2x100)	Leavitt 8678 (F)
R. haydenii spp. haydenii	haydenii	18.1006	ID, Custer Co., at Gooseberry Creek Road, west side of Lost River Range, East side of Highway 193, south of Challis at Gooseberry Creek Road, approximately mile marker 146, on prominent rise	44.3165	-114.051	26629627	50 (SE)	Leavitt 18.1006 (BRY-C)
R. haydenii spp. haydenii	haydenii	18.1012	ID, Lemhi Co., south of Leadore and east of Hwy 28, near junction with County Road No. 18	44.568	-113.309	4066559	(2x125)	Leavitt 18.1012 (BRY-C)
R. haydenii spp. haydenii	haydenii	18.1010-	ID, Lemhi Co., south of Leadore and east of Hwy 28, near junction with County Road No. 18	44.568	-113.309	3336822	(2x125)	Leavitt 18.1010 (BRY-C)
R. haydenii spp. haydenii	haydenii	684f	WY, Lincoln Co.: 15 miles S of Kemmerer, east of 189.	41.6388	-110.57	4480598	(2x125)	Leavitt 684f (BRY-C)
R. haydenii spp. haydenii	haydenii	685f	WY, Lincoln Co.: 15 miles S of Kemmerer, east of 189.	41.6388	-110.57	4018497	(2x125)	Leavitt 685f (BRY-C)
R. haydenii spp. haydenii	haydenii	728f	WY, Sweetwater Co.; 16.1 E of Rason off Hwy 28 on Sqaw Road #4106. In Artemesia tridentat - Poa spp community.	42.237	-109.171	4610701	(2x125)	Leavitt 728f (BRY-C)
R. haydenii spp. haydenii	haydenii	729f	WY, Sweetwater Co.; 16.1 E of Rason off Hwy 28 on Sqaw Road #4106. In Artemesia tridentat - Poa spp community.	42.237	-109.171	4288261	(2x125)	Leavitt 729f (BRY-C)
R. haydenii spp. haydenii	haydenii	L0132	WY, Uinta Co., vicinity of Crandall Farms, 2463 County Road 271, Robertson; ca. 2.4 miles south of junction w/ county rd. No. 204, along county Rd No. 271, at old loading carral in sagebrush community	41.1652	-110.53	4599766	(2x125)	Leavitt 16-632 (BRY-C)
R. haydenii spp. haydenii	haydenii	L1034	WY, Uinta Co., vicinity of Crandall Farms, 2463 County Road 271, Robertson; ca. 2.4 miles south of junction w/ county rd. No. 204, along county Rd No. 271, at old loading carral in sagebrush community	41.1652	-110.53	4699009	(2x125)	Leavitt 16-634 (BRY-C)
R. melanophthalma	melanophthalma	8810	USA, Utah, Millard Co.: north of Fossil Mountain	38.88	-113.47	11816706	(2x100)	Leavitt 8810 (F)
R. melanophthalma	melanophthalma	8668b	USA, Nevada, Nye Co.: Humboldt-Toiyabe N.F., Table Mountain Wilderness Area, vic. of Mosquito Creek	38.81	-116.68	9501798	(2x100)	Leavitt 8668b (F)
R. melanophthalma spp. crispa	porteri complex	18.1001	ID, Custer Co., at Gooseberry Creek Road, west side of Lost River Range, East side of Highway 193, south of Challis at Gooseberry Creek Road, approximately mile marker 146, on prominent rise	44.3165	-114.051	28175030	50 (SE)	Leavitt 18.1001 (BRY-C)
R. melanophthalma spp. crispa	porteri complex	18.1002	ID, Custer Co., at Gooseberry Creek Road, west side of Lost River Range, East side of Highway 193, south of Challis at Gooseberry Creek Road, approximately mile marker 146, on prominent rise	44.3165	-114.051	3344271	(2x125)	Leavitt 18.1002 (BRY-C)
R. melanophthalma spp. crispa	porteri complex	18.1003	ID, Custer Co., at Gooseberry Creek Road, west side of Lost River Range, East side of Highway 193, south of Challis at Gooseberry Creek Road, approximately mile marker 146, on prominent rise	44.3165	-114.051	3770250	(2x125)	Leavitt 18.1003 (BRY-C)
R. melanophthalma spp. crispa	porteri complex	18.1004	ID, Custer Co., at Gooseberry Creek Road, west side of Lost River Range, East side of Highway 193, south of Challis at Gooseberry Creek Road, approximately mile marker 146, on prominent rise	44.3165	-114.051	29385326	50 (SE)	Leavitt 18.1004 (BRY-C)
R. melanophthalma spp. crispa	porteri complex	18.1007	ID, Custer Co., at Gooseberry Creek Road, west side of Lost River Range, East side of Highway 193, south of Challis at Gooseberry Creek Road, approximately mile marker 146, on prominent rise	44.3165	-114.051	27989917	50 (SE)	Leavitt 18.1007 (BRY-C)
R. novomexicana	novomexicana	8684d	USA, New Mexico, Taos Co.: Wheeler Peak Wilderness Area, east side	36.65	-105.38	8867510	(2x250)	Leavitt 8684d (F)
R. parilis	parilis	8803	USA, Utah, Utah Co.: Wasatch-Cache National Forest, American Fork Canyon	40.43	-111.73	11338144	(2x100)	Leavitt 8803 (F)
R. parilis	parilis	8805	USA, Utah, Utah Co., Wasatch-Cache National Forest, Lone Peak Wilderness Area, vic. of Box Elder Peak	40.48	-111.71	12418316	(2x100)	Leavitt 8805 (F)
R. parilis	parilis	8806	USA, Utah, Utah Co., Wasatch-Cache National Forest, Lone Peak Wilderness Area, vic. of Box Elder Peak	40.48	-111.71	8896670	(2x100)	Leavitt 8806 (F)
R. parilis	parilis	8665n	USA, Nevada, Nye Co.: Humboldt-Toiyabe National Forest, Table Mountain Wilderness Area, vicinity of Barley Creek	38.63	-116.67	9172938	(2x100)	Leavitt 8665n (F)
R. porterii group, ITS=new lineage 'nev'	porteri complex	6758f	USA, Nevada, Nye Co.: Grant Range Wilderness Area/road to Timber Mountain	-	-	4250691	(2x125)	Leavitt 6758f (F)
R. porterii group, ITS=new lineage 'nev'	porteri complex	8665x	USA, Nevada, Nye Co.: Humboldt-Toiyabe National Forest, Table Mountain Wilderness Area, vic. of Barley Creek	38.63	-116.67	4039821	(2x125)	Leavitt 8665x (F)
R. porterii group, ITS=new lineage 'toi'	porteri complex	712f	NV, White Pine Co., Humboldt-Toiyabe N.F. Kalamazoo Mtn on FR 427on summit between Duck Creek and Kalamazoo	38.5464	-114.638	3806516	(2x125)	Leavitt 712f (BRY-C)
R. porterii group, ITS=new lineage 'toi'	porteri complex	8668L	USA, Nevada, Nye Co.: Humboldt-Toiyabe N.F., Table Mountain Wilderness Area, vic. of Mosquito Creek	38.81	-116.68	4161413	(2x125)	Leavitt 8668L (BRY-C)
R. porterii group, ITS=occulta	porteri complex	8807_1	USA, Nevada, White Pine Co.: Humboldt-Toiyabe National Forest, vic. of Cave Mountain Repeater station	39.17	-114.61	11909676	(2x100)	Leavitt 8807_1 (F)
R. porterii group, ITS=occulta	porteri complex	8807_4	USA, Nevada, White Pine Co.: Humboldt-Toiyabe National Forest, vic. of Cave Mountain Repeater station	39.17	-114.61	8701458	(2x100)	Leavitt 8807_4 (F)
R. porterii group, ITS=polymorpha	porteri complex	8663o	USA, Utah, Duchesne Co.: Ashley National Forest, South Unit, along Nutter's Ridge Road	40	-110.42	14563134	(2x100)	Leavitt 8663o (F)
R. porterii group, ITS=polymorpha	porteri complex	8663t	USA, Utah, Duchesne Co.: Ashley National Forest, South Unit, along Nutter's Ridge Road	40	-110.42	18990876	(2x100)	Leavitt 8663t (F)
R. porterii group, ITS=polymorpha	porteri complex	8665u	USA, Nevada, Nye Co.: Humboldt-Toiyabe National Forest, Table Mountain Wilderness Area, vic. of Barley Creek	38.63	-116.67	10592040	(2x100)	Leavitt 8665u (F)
R. porterii group, ITS=polymorpha	porteri complex	8668g	USA, Nevada, Nye Co.: Humboldt-Toiyabe N.F., Table Mountain Wilderness Area, vic. of Mosquito Creek	38.81	-116.68	20623366	(2x100)	Leavitt 8668g (F)
R. porterii group, ITS=polymorpha	porteri complex	8807_3	USA, Nevada, White Pine Co.: Humboldt-Toiyabe National Forest, vic. of Cave Mountain Repeater station	39.17	-114.61	7330722	(2x100)	Leavitt 8807_3 (F)
R. porterii group, ITS=polymorpha	porteri complex	8935b	USA, Idaho, Lemhi Valley, vic. of Birch Creek Campgroup	44.16	-112.92	6976832	(2x100)	Leavitt 8935b (F)
R. porterii group, ITS=porteri	porteri complex	18.1013	ID, Custer Co., at Gooseberry Creek Road, west side of Lost River Range, East side of Highway 193, south of Challis at Gooseberry Creek Road, approximately mile marker 146, on prominent rise	44.3165	-114.051	30556115	50 (SE)	Leavitt 18.1013 (BRY-C)
R. porterii group, ITS=porteri	porteri complex	8795	USA, Utah, Sevier Co.: north of Fish Lake National Forest Boundary along US Route 72	38.7	-111.41	9924428	(2x100)	Leavitt 8795 (F)
R. porterii group, ITS=porteri	porteri complex	8796	USA, Utah, Sevier Co.: north of Fish Lake National Forest Boundary along US Route 72	38.7	-111.41	9994784	(2x100)	Leavitt 8796 (F)
R. porterii group, ITS=porteri	porteri complex	8797	USA, Utah, Sevier Co.: north of Fish Lake National Forest Boundary along US Route 72	38.7	-111.41	12529538	(2x100)	Leavitt 8797 (F)
R. porterii group, ITS=porteri	porteri complex	8663a	USA, Utah, Duchesne Co.: Ashley National Forest, South Unit, along Nutter's Ridge Road	40.001	-110.42	13560054	(2x100)	Leavitt 8663a (F)
R. porterii group, ITS=porteri	porteri complex	8668a	USA, Nevada, Nye Co.: Humboldt-Toiyabe N.F., Table Mountain Wilderness Area, vic. of Mosquito Creek	38.81	-116.68	12551072	(2x100)	Leavitt 8668a (F)
R. shushanii	shushanii	8664_2	USA, Utah, Wayne Co.: Thousand Lakes Mountain, at summit	38.41	-111.48	9812538	(2x100)	Leavitt 8664_2 (F)
R. shushanii	shushanii	8664_3	USA, Utah, Wayne Co.: Thousand Lakes Mountain, at summit	38.41	-111.48	12016870	(2x100)	Leavitt 8664_3 (F)
